# Supplementary material for: Map-Based Functional Analysis of the GhNLP Genes Reveals Their Roles in Enhancing Tolerance to N-Deficiency in Cotton
Source: Int J Mol Sci. 2019 Oct 8;20(19):4953. doi: 10.3390/ijms20194953 (PMC6801916; doi:10.3390/ijms20194953)
Supplement: Supplementary file 1 [file ijms-20-04953-s001.zip]

Archive with 7 entries (7 files):
- Supplementary File 1.nwk
- Table S1.pdf
- Table S2.pdf
- Table S3.pdf
- Table S4.pdf
- Table S5.pdf
- Table S6.pdf
