# Supplementary material for: Map-Based Functional Analysis of the GhNLP Genes Reveals Their Roles in Enhancing Tolerance to N-Deficiency in Cotton
Source: Int J Mol Sci. 2019 Oct 8;20(19):4953. doi: 10.3390/ijms20194953 (PMC6801916; doi:10.3390/ijms20194953)
Supplement: Supplementary file 1 [file ijms-20-04953-s001.zip › Supplementary File 1.nwk]

(((((((((((((((((((Gh_A01G1468,Ga02G1194)1.0000,(Gh_D01G1705,Gorai.002G206700)0.8548)1.0000,Thecc1EG006453)0.9689,((Gh_D12G0368,Gorai.008G041100)1.0000,(Gh_A12G0297,Ga14G1659)1.0000)1.0000)1.0000,((Gh_D02G2296,Gorai.005G259100)1.0000,(Gh_A03G1857,Ga03G2697)1.0000)1.0000)1.0000,GSVIVG01023886001)1.0000,(AT2G17150,AT4G35270)1.0000)0.8133,((AT1G20640,AT1G76350)1.0000,(GSVIVG01013370001,(((Gh_A05G1538,Ga05G1907)1.0000,(Gh_D05G1709,Gorai.009G187500)1.0000)1.0000,(Thecc1EG034391,((Gh_A01G0844,Ga01G1125)1.0000,(Gh_D01G0872,Gorai.002G115800)1.0000)1.0000)1.0000)1.0000)1.0000)0.8652)0.9511,(LOC_Os03g03900,LOC_Os09g37710)0.9215)0.9319,AT4G38340)1.0000,(LOC_Os02g04340,(LOC_Os01g13540,(AT4G24020,(AT1G64530,(GSVIVG01019600001,(((Gh_D09G1795,Gorai.006G206500)1.0000,(Gh_A09G1689,Ga09G2119)1.0000)1.0000,((((Gh_D08G1195,Gorai.004G131700)1.0000,Ga14G2164)1.0000,Thecc1EG016510)0.6000,((Gh_A02G0949,Ga01G1831)1.0000,(Gh_D03G0813,Gorai.003G074300)1.0000)1.0000)0.8637)1.0000)1.0000)0.5881)1.0000)1.0000)0.9881)0.4326,((LOC_Os04g41850,LOC_Os11g16290)0.9496,((AT2G43500,AT3G59580)1.0000,(GSVIVG01038090001,(((Gh_D02G0126,Gorai.005G013500)0.7630,(Gh_A02G0102,Ga03G0114)1.0000)1.0000,(((Gh_D10G1228,Gorai.011G138700)1.0000,(Gh_A10G1257,Ga10G1690)1.0000)1.0000,(Thecc1EG019949,((Gh_D02G1107,Gorai.005G126000)1.0000,(Gh_A02G0925,Ga03G1010)1.0000)1.0000)0.9674)0.8281)1.0000)1.0000)1.0000)1.0000)1.0000,(Gh_D05G0138,(Gh_A05G0079,Ga05G0157)0.8963)1.0000)0.9941,(LOC_Os12g12970,Thecc1EG037359)0.2859)0.2622,((LOC_Os02g38050,LOC_Os04g40090)1.0000,(AT4G24690,(GSVIVG01007647001,(((Gh_D11G0436,Gorai.007G046900)1.0000,(Gh_A11G0376,Ga11G3656)1.0000)1.0000,(Thecc1EG012227,((Gh_D03G1042,Gorai.003G115800)1.0000,(Gh_A03G0493,Ga01G2094)1.0000)1.0000)0.9926)1.0000)0.6178)1.0000)1.0000)0.1704,(AT5G20360,(((((((Gh_D01G0769,Gorai.002G103800)0.9970,(Gh_A01G0750,Ga01G1008)0.9985)1.0000,Thecc1EG030559)0.8770,((Gh_D13G1358,Gorai.013G149700)1.0000,(Gh_A13G1093,Ga13G1636)1.0000)1.0000)1.0000,AT1G62390)1.0000,LOC_Os09g04990)1.0000,((LOC_Os08g20020,LOC_Os09g03890)0.9111,(LOC_Os09g38390,((AT2G25290,AT4G32070)1.0000,((((((Gh_D08G0987,Gorai.004G109400)0.9526,(Gh_A08G0810,Ga08G1035)0.9689)1.0000,Thecc1EG038203)0.8741,((Gh_A13G2318,Ga13G2501)1.0000,(Gh_D13G2470,Gorai.013G236600)1.0000)1.0000)1.0000,GSVIVG01012858001)0.8474,(GSVIVG01035938001,(((Gh_D13G1958,Gorai.013G214100)0.9985,(Gh_A13G1599,Ga13G2276)1.0000)1.0000,(Thecc1EG036959,(Gorai.009G059900,(Gh_D05G3923,(Gh_A05G0460,Ga05G0605)0.5911)0.5585)1.0000)0.7793)1.0000)0.7837)0.9956)0.7793)0.8681)1.0000)0.8133)1.0000)0.1156,(Ga08G2905,(((Gorai.004G108400,Ga08G1060)1.0000,Thecc1EG038182)1.0000,((((Gorai.009G114800,Ga05G1166)1.0000,Thecc1EG004932)1.0000,(Thecc1EG021501,(Gorai.005G072800,Ga03G0673)1.0000)1.0000)0.6415,(((Gorai.006G266700,Ga09G2756)1.0000,Thecc1EG021500)1.0000,((Gorai.013G209900,Ga13G2231)1.0000,(Thecc1EG026838,(Gorai.007G309200,Ga11G0754)1.0000)0.6148)1.0000)1.0000)0.9793)1.0000)0.1807)0.0311,((((((((Gh_D04G0318,Gorai.012G040100)0.9393,(Gh_A05G3286,Ga04G1727)0.9748)1.0000,Thecc1EG001889)1.0000,GSVIVG01020855001)1.0000,Gorai.003G063900)0.9867,(Gorai.012G016100,(Gh_D02G1209,Gorai.005G133400)0.9778)1.0000)0.9970,(GSVIVG01012894001,(LOC_Os11g30350,Gh_D05G2521)1.0000)0.9911)0.9170,(LOC_Os01g14420,((((((((((Gh_D11G0626,Gorai.007G067100)1.0000,Ga11G3460)0.9319,Gh_A11G0542)1.0000,Thecc1EG001612)1.0000,((Gh_D09G0055,Gorai.006G007000)0.9956,(Gh_A09G0059,Ga09G0065)0.9807)1.0000)0.5896,GSVIVG01022373001)0.9481,(AT2G36500,AT3G52950)1.0000)1.0000,(LOC_Os11g06930,LOC_Os12g07190)1.0000)0.6948,LOC_Os01g73040)1.0000,(((AT5G50530,AT5G50640)1.0000,AT5G63490)0.9600,(LOC_Os01g69900,(GSVIVG01008562001,((((Gh_D07G0509,Gorai.001G058100)0.6889,Ga07G0597)0.7200,Gh_A07G0445)1.0000,(((Gh_D11G0397,Gorai.007G043100)0.7778,(Gh_A11G3016,Ga11G3698)0.7778)1.0000,(Thecc1EG014657,((Gh_A03G0454,Ga01G2121)1.0000,(Gh_D03G1084,Gorai.003G120400)1.0000)1.0000)0.9570)0.9793)0.8296)0.9081)0.9230)1.0000)1.0000)0.5763)0.2637)0.0385,((((Gh_D08G1828,Gorai.004G198100)1.0000,Ga08G1986)1.0000,Thecc1EG015956)1.0000,((LOC_Os01g37100,LOC_Os09g27190)0.5496,(((((((((((Gh_A12G1611,Ga12G1060)0.9881,(Gh_D12G1752,Gorai.008G193400)0.8444)1.0000,Thecc1EG014009)0.9852,(Gorai.006G266900,(Gh_A09G2142,Ga09G2758)0.8474)1.0000)0.7985,GSVIVG01007998001)1.0000,(LOC_Os02g51090,LOC_Os06g12360)1.0000)0.4726,(AT5G66990,(AT1G18790,AT1G74480)1.0000)0.8563)0.9852,(AT5G53040,(GSVIVG01038562001,(Thecc1EG015430,((Gh_A03G0443,Ga01G2168)0.6859,(Gh_D03G1095,Gorai.003G121600)0.8504)1.0000)1.0000)1.0000)0.6889)1.0000,(LOC_Os04g47640,(AT4G35590,(Thecc1EG000070,(Gh_A02G1702,(Ga02G0022,(Gh_D03G0017,Gorai.003G002500)0.4933)0.8933)1.0000)1.0000)0.7393)0.7393)0.4830,(GSVIVG01026649001,Gh_Sca101252G01)0.7393)0.5526,((((((((((((Gh_D08G2074,Gorai.004G225000)1.0000,(Gh_A08G1723,Ga08G2277)1.0000)1.0000,Thecc1EG003011)0.5719,((Gh_A07G1460,Ga07G1754)1.0000,(Gh_D07G1556,Gorai.001G185100)1.0000)1.0000)1.0000,AT3G24715)1.0000,(AT1G04700,(GSVIVG01029055001,(Thecc1EG020391,((Gh_A02G0239,Ga03G0310)1.0000,(Gh_D02G0308,Gorai.005G035500)1.0000)1.0000)1.0000)1.0000)1.0000)1.0000,LOC_Os12g40279)0.8844,(LOC_Os03g28300,(LOC_Os07g25680,(AT2G35050,((AT1G16270,AT1G79570)1.0000,(((((Gh_D12G0440,Gorai.008G049200)1.0000,(Gh_A12G0439,Ga12G2628)0.9896)1.0000,Thecc1EG006027)1.0000,GSVIVG01012116001)1.0000,(GSVIVG01036758001,(Thecc1EG033447,((Gh_D01G0822,Gorai.002G110000)0.9867,(Gh_A01G0794,Ga01G1064)0.9941)1.0000)0.7393)0.7289)0.7393)0.7393)0.4385)0.6948)0.5170)0.5985,(LOC_Os02g54510,(AT5G57610,(GSVIVG01029147001,(((Gh_A05G3990,Ga05G0062)1.0000,(Gh_D05G0049,Gorai.009G006600)1.0000)1.0000,(Thecc1EG038900,((Gh_A08G0768,Ga08G1003)1.0000,(Gh_D08G0914,Gorai.004G101000)1.0000)1.0000)1.0000)1.0000)0.9911)1.0000)1.0000)0.5007,((LOC_Os06g08280,LOC_Os06g43840)1.0000,(AT3G46920,(((Gh_D06G0459,Gorai.010G056300)1.0000,(Gh_A06G0421,Ga06G0496)1.0000)1.0000,(Thecc1EG038267,((Gh_A05G0047,Ga05G0123)1.0000,(Gh_D05G0100,Gorai.009G012400)0.9644)1.0000)1.0000)1.0000)0.9911)0.9911)0.5704,(GSVIVG01015494001,Thecc1EG038016)1.0000)0.5630,(LOC_Os02g56480,((((((((((((Gh_A03G1178,Ga03G1811)0.8578,(Gh_D02G1615,Gorai.005G178300)0.7170)1.0000,Thecc1EG010524)1.0000,(Gorai.008G160900,(Gh_A12G1336,Ga12G1409)1.0000)1.0000)0.7422,GSVIVG01005751001)0.9526,((AT3G48240,AT5G63130)0.9896,(GSVIVG01007659001,Thecc1EG012220)0.9096)0.5659)0.2726,AT1G70640)0.3793,LOC_Os11g25780)0.3333,AT3G26510)0.4015,(GSVIVG01023236001,(AT5G49920,(Thecc1EG006156,((Gh_D01G1812,Gorai.002G218300)0.8519,(Gh_A01G1560,Ga02G1330)0.9215)1.0000)1.0000)0.7170)1.0000)0.3111,(LOC_Os03g48520,(LOC_Os02g52790,LOC_Os05g35260)1.0000)0.7452)0.3615,(((((((((Gh_A07G0531,Ga07G0705)0.9837,(Gh_D07G0600,Gorai.001G068000)0.8548)1.0000,Thecc1EG012488)1.0000,GSVIVG01008346001)1.0000,(AT2G01190,(Thecc1EG009418,(Ga05G3626,(Gh_D05G3139,Gorai.009G348900)0.9748)1.0000)1.0000)1.0000)0.6281,AT3G18230)0.9941,(AT1G25300,LOC_Os01g04650)1.0000)0.5333,(AT5G16220,(GSVIVG01030974001,(Thecc1EG019364,((Gh_A11G1536,Ga11G2252)0.9867,(Gh_D11G1701,Gorai.007G184900)0.9822)1.0000)1.0000)1.0000)0.8978)0.9007,((((((((Gh_D06G1329,Gorai.010G148800)1.0000,(Gh_A06G2074,Ga06G1549)0.9200)0.7793,Thecc1EG030017)0.9126,((Gh_A06G1787,Ga06G2383)0.9511,(Gh_D06G2192,Gorai.010G253900)0.6741)1.0000)0.5985,(Gh_Sca135291G01,((Gh_D05G1588,Gorai.009G174700)0.9644,(Gh_Sca004734G01,Ga05G1781)1.0000)1.0000)0.9541)1.0000,AT4G05150)1.0000,LOC_Os07g37040)0.8030,((((((Gh_D02G2018,Gorai.005G227800)0.8607,(Gh_A03G1567,Ga03G2357)1.0000)1.0000,Thecc1EG007310)0.8356,((Gh_D04G1546,Gorai.012G145600)0.9911,(Gh_A04G0995,Ga04G0362)1.0000)1.0000)1.0000,(AT5G09620,AT5G64430)1.0000)0.9556,((GSVIVG01007882001,GSVIVG01022694001)1.0000,(((Gh_A05G2263,Ga05G2814)0.9778,(Gh_D05G2522,Gorai.009G278600)0.9526)1.0000,(Thecc1EG034567,((Gh_D05G2083,Gorai.009G226800)0.6385,(Gh_A05G3757,Ga05G2305)0.9170)1.0000)0.6104)1.0000)0.9319)0.9970)0.5763)0.3941)0.2119)0.8874)0.5585)0.2711)0.0415)0.0385);
